# Supplementary material for: Novel Boronate Probe Based on 3-Benzothiazol-2-yl-7-hydroxy-chromen-2-one for the Detection of Peroxynitrite and Hypochlorite
Source: Molecules. 2021 Sep 30;26(19):5940. doi: 10.3390/molecules26195940 (PMC8512868; doi:10.3390/molecules26195940)
Supplement: Supplementary file 1 [file molecules-26-05940-s001.zip]

Archive with 1 entries (1 files):
- molecules-1380659-supplementary.pdf
